# Supplementary material for: Transcriptome-Wide Insights: Neonatal Lactose Intolerance Promotes Telomere Damage, Senescence, and Cardiomyopathy in Adult Rat Heart
Source: Int J Mol Sci. 2025 Feb 13;26(4):1584. doi: 10.3390/ijms26041584 (PMC11855832; doi:10.3390/ijms26041584)
Supplement: Supplementary file 1 [file ijms-26-01584-s001.zip › Supplementary Table S2.xlsx]

## Sheet: Лист1
	Supplementary Table S2
	The clusters of functionally related genes that are induced in NLI survived rats vs control revealed by GLAY clustering
	The Cluster			The cluster			The cluster			The cluster
	related to Telomere			related to			related to			related to
	Chromatin, and DNA damage			Senescense and Cardiomyopathy			Macroautophagy and Apoptosis			Complemet cascade, ciliogenesis and blood pressure
	JAZF1			CACNG7			CLDN5			FGFR1
	BEND3			EYA1			ANGPTL4			FGFR1OP
	TINF2			CACNG6						TEX9
	DCLRE1C			CACNB3			PIP4K2A			CEP295
	SWSAP1			BCORL1			DDX41			TTLL5
	PPM1D			SP100			PIP4K2B			WDR90
	MLH3			ASXL2			MTA1			TBC1D31
	RNF20			NPAS2			JPH1			CEP135
	RHNO1			PHC3			CSNK2A2			CCDC14
	UBE2V2			ANAPC15			RNF31			CEP290
	PHF13			PCGF2			CASP7			MKS1
	TRIM37			ANAPC10			CASP9			TMEM17
	MAPK11			PCGF2			RIPK2			CC2D2A
	POT1			MAF			BIRC3			TLR2
	ATF2			AHR			ZNF219			C4BPA
	SMC3			EZH2			BEND7			CFB
	ARHGEF40			PHC2			TBK1			CFH
	UBE3A			CDKN1A			AZI2			CFP
	RUVBL1			JUN			IRF1			CD55
	RUVBL2			STAT3			KDM1B			C4B
	UCHL5			MAPK11			SMARCD1			C5AR1
	TFPT			Ehmt2			FKBPL			PLAUR
	BRD8			MAP2K5			ANKRD49			IFITM1
	ING3			Eed			BRD3			C3
	KAT5			MAPK3			BECN1			AGBL3
	ACTR5			MAP2K7			NPRL3			TAF8
	CTC1			MAPK9			KPTN			TAF2
	EXOCSC10			MAPK3K14			TGFBRAP1			MXD1
	NUPR2			ZMIZ1			BMT2			FOXK2
	TEN1			SIRT1			BBC3			NUDCD1
	XRCC5			ARNTL			MFN2			ASL
	TEP1			MAPK14			BAK1			ASB18
	RFC3			MAPKAPK5			HTATIP2			CCDC22
	MDC1			CACNA2D1			PRKN			ASB14
	KAT5			DSC2			ACSL4			TAF3
	XRN1			ID2						ERCC8
	PINX			ADRA1D			35 genes			DDB2
	TELO2			ADORA1						AMBRA1
	BRCA2			TBXA2R						ZC3H13
	EPC1			RHOA						CDC73
	KAT6B			ATF2						ELP4
	ACD									CCNK
	CDK2			40 genes						POLR2H
	HNRNPU									AFF4
	MCRS1									H2AZ1
	INO80									WT1
	PML									BASP1
	SMC5									EXOC1
	GAR1									EXOC8
	KAT6B									ASAP2
	JADE1									ASAP1
	Tep1									DISC1
	IGF1R									HTT
	SRC1									CLUAP1
	TERF2									CCDC28B
	HNRNPA									KIFC1
	NAT10									BBS9
	DCP2									NME3
	GNL3L									BBS7
										IFT74
	59 genes									IFT52
										TTC30A
										ARL13B
										TMOD3
										MAML2
										DTX2
										PIKFYVE
										TMOD2
										FIG4
										ANK1
										CALCRL
										FZD6
										BAMBI
										CORO2B
										GNA11
										ARHGEF25
										F2R
										ANGPT2
										TBXA2R
										ADRA1D
										ADORA1
										GNG2
										ADCYAP1R1
										CBLC
										ID2
										AGT
										CBLB
										BIN2
										LIN54
										HSPA13
										B4GALT5
										SOCS1
										F2R
										ATAT1
										LDLR
										BIN1
										PLA2G7
										APOBR
										RHOA
										APBB1IP
										DNM1
										UVRAG
										CDS2
										CAMLG
										ALDH3A2
										AKAP12
										HCLS1
										PEX3
										ACBD5
										AATK
										AATK
										EPS8
										WWP2
										ARRDC3
										ARPC5
										BAIAP2
										CYFIP1
										ACTR3B
										ACTR3
										CYBA
										ENG
										120 genes
