# Supplementary material for: Transcriptome-Wide Insights: Neonatal Lactose Intolerance Promotes Telomere Damage, Senescence, and Cardiomyopathy in Adult Rat Heart
Source: Int J Mol Sci. 2025 Feb 13;26(4):1584. doi: 10.3390/ijms26041584 (PMC11855832; doi:10.3390/ijms26041584)
Supplement: Supplementary file 1 [file ijms-26-01584-s001.zip › Supplementary Table S3.xlsx]

## Sheet: Лист1
	Supplementary Table S3
	The clusters of functionally related genes that are inhibited in NLI survived rats vs control revealed by GLAY clustering
	The Cluster			The cluster			The cluster			The cluster
	related to Cell cycle and differentiation			related to			related to			related to
				Muscle contraction			Aquired immunity			Metabolism
	RHOBTB3			MYLK2			MFSD9			TP53I13
	PTPRJ			TNNT3			LAMC3			TACR1
	RND1			MYH4			TSPAN32			NDUFAF6
	TTBK2			MYL7			NFKBIZ			MYO19
	INTU			GFRA4			IRAK4			LETM2
	NFASC			TEX29			TICAM1			KCNE1
	PTPRG			LMOD1			IRAK3			KCNN1
	CNTN2			NRGN			MERTK			TM7SF2
	SCLT1			SLC5A5			IL34			MVK
	PRICKLE2			DIO2			SLC46A1			GRIN3B
	PLXNA3			CRYM			FCHSD1			GRM4
	CELSR2			SLC4A7			PSTPIP1			RPL10L
	LRRC45			GFER			ESM1			RPL8
	PLP1			COA4			ITGA8			FDXACB1
	ARRB2			CNNM1			CHAD			EIF5A2
	DLL1			CHRND			SASH3			CYB5R1
	Efnb2			HPSE2			SLAMF7			MAPK13
	SOX6			GLRX			IL15RA			ELOVL4
	GPER1			COX11			IL12RB2			CERS3
	MCTS2P			SLC1A1			CLEC12A			UBD
	LIN9			ASNS			CD52			GRIK3
	LIN37			SLC16A2			GPSM3			KCND2
	PHAX			RET			BATF3			RASGRF2
	NUP35			ATP7A			LCP2			CACNA1D
	TGS1			MYL4			ITGB2			CACHD1
	LSM8			ACE			S100A8			RPS4Y2
	GEMIN5			CACNA1G			PMEL			CDKL5
	GEMIN6			CACNA1D			PGF			ARHGEF9
	ENDOV			KCNE1			SDC1			MAGI2
	GFOD2			RYR2			FUT4			ARHGEF28
	DUSP19						ANGPT1			EFCAB7
	ZNF408			30 genes			ALCAM			ALG6
	CTU2						FAS			DOLPP1
	TOE1						ITGA2			HSD3B7
	CLP1						THBS1			EXOSC8
	TSSC4						HAMP			ALG5
	TBCCD1						TFRC			SCN2A
	SNRPN						MYD88			HBB
	PPP2R3B						TIRAP			HBA1
	NAP1L5						TLR6			HBA2
	CEP76						TLR3			ALAS2
	GLIPR1						MEFV			RRM2B
	SUPT3H						AIM2			AK6
	TAF5						ACKR4			GNAL
	KAT14						ITGAX			PRKCB
	TAF6L						PTPRC			PLCB1
	TAF1A						CCL25			CACNA1G
	RNF169						GATA3			GNG3
	TAF1B						FOXP3			PDE9A
	USP22						CCL28			PRKCG
	TFAP4						CD28			PDE1B
	PHF23						CCL19			NME4
	XRCC4						CCR1			ADCY1
	PAXIP1						CXCL13			ENPP1
	GINS4						ACKR2			PIGW
	ING5						ALB			RPS6KA1
	DPF3						MDK			PRKAG3
	DPH7						TIMP1			HACD2
	MBLAC2						ACE			NSDHL
	ZNF436									PRKAA1
	COPRS						59 genes			PKLR
	XPA									SQLE
	POLA1									SC5D
	FAAP20									ACACA
	DCLRE1B
	CENPQ									63 genes
	CENPS
	NUP133
	PCGF3
	MTF2
	L3MBTL2
	CBX2
	PRDM9
	CAMKMT
	MLH1
	BRMS1
	SFI1
	BORA
	FEN1
	NCAPD2
	GMNN
	CEP250
	PRIM1
	AURKA
	CHD1L
	CENPF
	KIF20A
	NUSAP1
	HMMR
	SMC2
	ARHGAP11A
	FOXK1
	AP5Z1
	H3-5
	H2BC21
	STAG1
	H2AC18
	H4C6
	PIM1
	NUMBL
	KIF7
	NTSR2
	MT3
	MGME1
	MAML3
	SOX6
	NR4A2
	FOSL2
	PER2
	HSPB11
	BRSK1
	IFT27
	TMEM67
	HEY1
	SFRP2
	WNT9A
	SFRP5
	TWIST1
	DKK4
	AXIN2
	BBS10
	ATP6V1B1
	GLI2
	GPER1
	GFAP
	SMO
	CREB1
	RUNX2
	DKK1
	ACP5
	POMC
	STX2
	STX17
	TRAF1
	STX11
	LYST
	NT5DC2
	CCDC92
	XIAP
	139
